# Supplementary material for: The Differences in the Prevalence of Cardiovascular Disease, Its Risk Factors, and Achievement of Therapeutic Goals among Urban and Rural Primary Care Patients in Poland: Results from the LIPIDOGRAM 2015 Study
Source: J Clin Med. 2021 Nov 30;10(23):5656. doi: 10.3390/jcm10235656 (PMC8658414; doi:10.3390/jcm10235656)
Supplement: Supplementary file 1 [file jcm-10-05656-s001.zip]

Archive with 1 entries (1 files):
- jcm-1436512-supplementary.pdf
